# Supplementary material for: Modulating Blood-Brain Barrier Metabolites of Broiler Chickens Through Dietary Flaxseed Oil
Source: Biomolecules. 2026 Apr 29;16(5):661. doi: 10.3390/biom16050661 (PMC13204195; doi:10.3390/biom16050661)
Supplement: Supplementary file 1 [file biomolecules-16-00661-s001.zip]

Archive with 1 entries (1 files):
- biomolecules-4220273-supplementary.pdf
